# Supplementary material for: Second Generation Small Molecule Inhibitors of Gankyrin for the Treatment of Pediatric Liver Cancer
Source: Cancers (Basel). 2022 Jun 22;14(13):3068. doi: 10.3390/cancers14133068 (PMC9265042; doi:10.3390/cancers14133068)
Supplement: Supplementary file 1 [file cancers-14-03068-s001.zip]

Archive with 1 entries (1 files):
- cancers-1728297-supplementary.pdf
